# Supplementary material for: Temporal and Spatial Transcriptional Fingerprints by Antipsychotic or Propsychotic Drugs in Mouse Brain
Source: PLoS One. 2015 Feb 18;10(2):e0118510. doi: 10.1371/journal.pone.0118510 (PMC4334909; doi:10.1371/journal.pone.0118510)
Supplement: S2 Table — Fold changes in gene expression, normalized to cyclophilin A (Ppia) and relative to the expression of their corresponding vehicle group at the same time point, are calculated for each sample. Data are mean± SEM., n = 5: *p<0.05, **p<0.01, significantly different from vehicle in unpaired t-test with Welch’s correction. Antipsychotics; haloperidol (0.3 mg/kg, p.o.), aripiprazole (3 mg/kg, p.o.), olanzapine (10 mg/kg, p.o.) and clozapine (30 mg/kg, p.o.). (XLSX) [file pone.0118510.s003.xlsx]

## Sheet: S2 Table
	S2 Table. Fold changes of time-course gene expression profiling by treatment of antipsychotic drugs.
	Prefrontal Cortex
		Haloperidol (0.3 mg/kg, p.o.)														Aripiprazole (3 mg/kg, p.o.)														Olanzapine (10 mg/kg, p.o.)														Clozapine (30 mg/kg, p.o.)
	Time (min)	30			60			120			240					30			60			120			240					30			60			120			240					30			60
	c-fos	0.816534	±	0.0552758	1.01459	±	0.158365	0.988249	±	0.207559	1.15071	±	0.266417			0.987133	±	0.0895845	0.873017	±	0.209598	0.749652	±	0.112138	1.25211	±	0.354593			1.098	±	0.104894	0.895982	±	0.0378684	0.842306	±	0.125116	0.849417	±	0.174468			1.48554	±	0.221869	1.84137	±	0.274741
	Arc	0.98467	±	0.0707798	0.908259	±	0.106654	1.04029	±	0.218965	1.06361	±	0.304594			0.975853	±	0.0659216	0.854216	±	0.284774	0.748707	±	0.17288	1.11928	±	0.313756			1.21909	±	0.172631	0.563937	±	0.0590035	0.753764	±	0.100632	0.881275	±	0.119901			0.965756	±	0.194107	0.966734	±	0.0847808
	Egr1	0.864495	±	0.0593767	0.954753	±	0.0784812	0.966387	±	0.0416548	0.89792	±	0.0920578			1.01515	±	0.0598683	0.975564	±	0.130134	0.901894	±	0.0657963	0.924174	±	0.123402			1.05422	±	0.0787256	0.887178	±	0.0322994	0.843062	±	0.0944134	0.798267	±	0.096766			1.09091	±	0.0784201	1.25771	±	0.0680516
	Egr2	0.818957	±	0.0774391	1.01586	±	0.125559	1.08894	±	0.0558447	0.941296	±	0.172245			1.00734	±	0.10201	0.916429	±	0.246666	0.811243	±	0.139056	1.43028	±	0.433141			1.0975	±	0.17327	0.92627	±	0.0718342	0.920358	±	0.175258	0.79228	±	0.148743			1.13556	±	0.136194	1.49537	±	0.345774
	Egr3	0.843015	±	0.0663126	1.01986	±	0.0483554	1.15958	±	0.0751475	0.879134	±	0.0372772			1.13664	±	0.0622894	1.11576	±	0.0901511	0.99294	±	0.0730172	1.06511	±	0.0389672			1.15671	±	0.039524	1.04593	±	0.0554183	1.10925	±	0.106649	1.07697	±	0.0757406			1.07319	±	0.0650261	0.990548	±	0.0195141
	Sgk1	0.968396	±	0.0577168	0.879682	±	0.0832749	1.1872	±	0.0642442	1.01837	±	0.0394779			1.03442	±	0.0571782	1.1441	±	0.104982	1.13627	±	0.0917083	1.08569	±	0.0565226			1.27102	±	0.1306	1.1277	±	0.0956456	1.24275	±	0.10927	1.46528	±	0.091577			0.999974	±	0.0646831	1.42233	±	0.0351799
	Ccn1	0.788382	±	0.0363789	0.897638	±	0.0310485	1.15854	±	0.0848193	1.03177	±	0.0663268			0.998562	±	0.100356	1.00354	±	0.106833	1.0103	±	0.049201	1.20006	±	0.139708			1.16862	±	0.0977087	1.44342	±	0.0979105	1.39266	±	0.0977465	1.53064	±	0.169676			1.22367	±	0.118922	2.40632	±	0.402714
	Nucleus Accumbens
		Haloperidol (0.3 mg/kg, p.o.)														Aripiprazole (3 mg/kg, p.o.)														Olanzapine (10 mg/kg, p.o.)														Clozapine (30 mg/kg, p.o.)
	Time (min)	30			60			120			240					30			60			120			240					30			60			120			240					30			60
	c-fos	1.28314	±	0.306724	7.04419	±	1.09341	6.06177	±	0.613262	3.35957	±	0.444284			1.34678	±	0.215883	2.63013	±	0.416317	2.42118	±	0.181136	3.45507	±	1.05792			2.03026	±	0.182923	1.82352	±	0.157191	2.44402	±	0.233547	2.30168	±	0.282911			1.59049	±	0.134308	2.5488	±	0.256387
	Arc	1.17701	±	0.201239	3.96903	±	1.07704	3.88675	±	0.591106	2.44088	±	0.343478			1.11659	±	0.104275	1.67115	±	0.370746	2.19505	±	0.139557	2.20848	±	0.504298			1.59565	±	0.162185	1.45357	±	0.142569	1.0521	±	0.0905515	0.935868	±	0.0480458			0.973778	±	0.0855043	0.935585	±	0.142847
	Egr1	0.974627	±	0.0864738	1.64582	±	0.266737	1.92208	±	0.237953	1.69569	±	0.171649			1.0305	±	0.0730986	1.02928	±	0.155367	1.45329	±	0.0523339	1.44216	±	0.13998			1.25621	±	0.0541765	1.28009	±	0.149253	1.3549	±	0.0901079	0.737275	±	0.0265142			1.07922	±	0.103441	1.12307	±	0.168335
	Egr2	1.32204	±	0.273852	4.0019	±	1.01073	7.97908	±	1.79475	3.78339	±	0.79369			1.21732	±	0.140488	1.93021	±	0.439625	3.10803	±	0.404855	3.39678	±	0.816545			2.00998	±	0.276898	2.5667	±	0.452975	2.03001	±	0.305555	0.883142	±	0.0842293			1.23934	±	0.185585	1.8841	±	0.428117
	Egr3	0.840719	±	0.0636622	1.16681	±	0.173656	1.58647	±	0.177287	2.15673	±	0.190345			1.06804	±	0.038437	0.960824	±	0.124572	1.46163	±	0.0283169	1.47822	±	0.123301			1.12389	±	0.00603786	1.26395	±	0.0860385	1.30181	±	0.0826535	1.05358	±	0.0703863			1.03781	±	0.0764292	1.02554	±	0.164769
	Sgk1	0.961128	±	0.129924	0.884071	±	0.116172	1.3178	±	0.182759	1.07395	±	0.218785			1.127	±	0.141394	0.909848	±	0.060744	1.49392	±	0.0969325	1.18922	±	0.113331			1.463	±	0.120522	1.60754	±	0.170703	1.75354	±	0.161575	1.8552	±	0.0676954			0.779437	±	0.0671214	1.33643	±	0.0604746
	Ccn1	0.905035	±	0.0509882	1.41541	±	0.0935718	1.3839	±	0.166239	1.08437	±	0.0854521			1.01425	±	0.0585489	1.27844	±	0.0949505	1.20179	±	0.0634603	1.35534	±	0.166781			1.32408	±	0.0797126	1.63292	±	0.129772	1.71253	±	0.0996145	1.54058	±	0.134256			1.47118	±	0.186179	1.72986	±	0.176132
	Striatum
		Haloperidol (0.3 mg/kg, p.o.)														Aripiprazole (3 mg/kg, p.o.)														Olanzapine (10 mg/kg, p.o.)														Clozapine (30 mg/kg, p.o.)
	Time (min)	30			60			120			240					30			60			120			240					30			60			120			240					30			60
	c-fos	2.13228	±	0.757107	14.2442	±	2.56751	13.0264	±	0.776609	5.26527	±	1.13841			1.25567	±	0.115821	5.90571	±	0.95899	5.83716	±	0.731114	5.59251	±	1.83804			4.35509	±	1.12143	6.34449	±	1.26756	8.30065	±	0.832055	4.22369	±	0.908736			1.36914	±	0.108062	2.77883	±	0.109559
	Arc	1.69841	±	0.510002	4.04792	±	0.737885	4.44683	±	0.39114	2.67574	±	0.482842			1.22641	±	0.0761593	2.87526	±	0.806664	2.77806	±	0.424318	2.68456	±	0.777274			1.85577	±	0.427205	1.98414	±	0.174335	1.97183	±	0.20004	1.67081	±	0.233788			0.821261	±	0.0989377	0.984381	±	0.109636
	Egr1	1.19004	±	0.119867	1.92222	±	0.174114	2.31609	±	0.0804886	1.67027	±	0.155915			1.06727	±	0.0391519	1.43193	±	0.19743	1.76503	±	0.0615968	1.52372	±	0.177881			1.39694	±	0.170708	1.32682	±	0.113608	1.58505	±	0.15723	1.11126	±	0.0915277			0.91289	±	0.0538102	1.09554	±	0.0754127
	Egr2	1.75432	±	0.430851	4.94468	±	0.875494	6.59942	±	0.555874	3.67234	±	0.609386			1.30205	±	0.11447	3.18797	±	0.984655	4.04522	±	0.440442	3.3361	±	0.843162			1.83315	±	0.442832	2.77609	±	0.463939	3.40417	±	0.680364	1.39719	±	0.236038			0.92243	±	0.107623	1.47252	±	0.258135
	Egr3	0.958249	±	0.0399355	1.31982	±	0.100175	1.76213	±	0.101292	1.53227	±	0.149539			1.1211	±	0.0604393	1.21889	±	0.128696	1.37271	±	0.0287832	1.37935	±	0.0711636			1.27874	±	0.0925291	1.29348	±	0.104068	1.41374	±	0.100402	1.37776	±	0.0978008			0.975686	±	0.069066	1.04297	±	0.0409832
	Sgk1	0.96359	±	0.0820614	0.806977	±	0.111822	1.39414	±	0.170226	0.996867	±	0.213919			0.95793	±	0.129659	1.17532	±	0.0845876	1.60537	±	0.133104	1.17943	±	0.118866			1.35664	±	0.153561	1.38814	±	0.160491	1.4638	±	0.0301925	1.80632	±	0.175855			0.949531	±	0.111356	1.21982	±	0.140693
	Ccn1	0.883742	±	0.0484076	1.10358	±	0.0568331	1.18036	±	0.0574964	0.971336	±	0.0610581			0.878235	±	0.0316767	1.16911	±	0.0272896	1.1396	±	0.0374967	1.0136	±	0.0382404			1.09789	±	0.0686659	1.42265	±	0.0962316	1.32657	±	0.0454152	1.48397	±	0.206334			1.20378	±	0.132237	1.43609	±	0.0960061
	Hippocampus
		Haloperidol (0.3 mg/kg, p.o.)														Aripiprazole (3 mg/kg, p.o.)														Olanzapine (10 mg/kg, p.o.)														Clozapine (30 mg/kg, p.o.)
	Time (min)	30			60			120			240					30			60			120			240					30			60			120			240					30			60
	c-fos	0.771554	±	0.0665383	1.15025	±	0.141133	0.800244	±	0.0633755	1.03375	±	0.113813			0.952882	±	0.108354	1.05984	±	0.185197	0.761132	±	0.0976281	1.05618	±	0.12708			1.2182	±	0.131056	1.17706	±	0.0875545	1.25892	±	0.205441	0.77334	±	0.136359			1.55724	±	0.22391	2.72183	±	0.206157
	Arc	1.02047	±	0.120178	1.15285	±	0.160003	0.905818	±	0.0990723	0.92404	±	0.087239			0.900264	±	0.0550385	0.923486	±	0.22145	0.75148	±	0.116136	1.05281	±	0.149588			1.29362	±	0.236793	0.796564	±	0.112801	0.664397	±	0.0765182	0.574082	±	0.093187			0.986112	±	0.175803	0.801792	±	0.126128
	Egr1	0.967063	±	0.0642651	1.0119	±	0.0850233	0.879555	±	0.0533099	0.879243	±	0.0317385			0.92008	±	0.0278865	0.914338	±	0.0688248	0.68633	±	0.0450847	0.997126	±	0.0918331			1.10725	±	0.0703519	1.21719	±	0.0457062	0.883084	±	0.0512848	0.624191	±	0.0441206			1.14859	±	0.107238	1.02554	±	0.113355
	Egr2	0.918342	±	0.119345	1.13311	±	0.156798	0.883855	±	0.0451247	0.961766	±	0.0896681			0.834885	±	0.083566	0.993777	±	0.188252	0.62162	±	0.0963026	1.00624	±	0.153461			1.30797	±	0.282124	1.30163	±	0.100714	0.829501	±	0.0739102	0.460155	±	0.0516721			1.24906	±	0.288153	0.874737	±	0.0765242
	Egr3	0.992642	±	0.0402556	1.05597	±	0.0553331	0.994374	±	0.049834	0.876869	±	0.068472			1.06465	±	0.0570336	1.06678	±	0.0650535	0.905635	±	0.0508613	1.08345	±	0.0652814			1.09739	±	0.0396097	1.07259	±	0.0354557	1.03649	±	0.0584308	0.889583	±	0.0239974			1.04442	±	0.0723321	0.982269	±	0.100483
	Sgk1	0.798964	±	0.0820094	0.971043	±	0.125894	1.20876	±	0.119589	1.07257	±	0.243628			1.1308	±	0.111745	1.01354	±	0.025313	1.48869	±	0.129019	1.26962	±	0.152113			1.51688	±	0.150367	1.21902	±	0.0840816	1.46516	±	0.108233	2.05364	±	0.196147			0.909686	±	0.160206	1.48762	±	0.0912001
	Ccn1	0.85688	±	0.0587276	1.00621	±	0.0599208	1.03881	±	0.0701306	0.884449	±	0.0159524			1.10631	±	0.119844	1.02289	±	0.0827198	0.912338	±	0.0147717	1.02598	±	0.0909705			1.28762	±	0.0518655	1.76533	±	0.134109	2.73792	±	0.294693	1.26315	±	0.200776			1.60985	±	0.148342	3.90479	±	0.758229
	Fold changes in gene expression, normalized to cyclophilin A (Ppia) and relative to the expression of their corresponding vehicle group at the same time point, are calculated for each sample.
	Data are mean± SEM., n= 5: *p<0.05, **p<0.01, significantly different from vehicle in unpaired t-test with Welch’s correction.
	Antipsychotics; haloperidol (0.3 mg/kg, p.o.), aripiprazole (3 mg/kg, p.o.), olanzapine (10 mg/kg, p.o.) and clozapine (30 mg/kg, p.o.).
[truncated: 6 more columns]
