# Supplementary material for: Temporal and Spatial Transcriptional Fingerprints by Antipsychotic or Propsychotic Drugs in Mouse Brain
Source: PLoS One. 2015 Feb 18;10(2):e0118510. doi: 10.1371/journal.pone.0118510 (PMC4334909; doi:10.1371/journal.pone.0118510)
Supplement: S4 Table — Fold changes in gene expression, normalized to cyclophilin A (Ppia) and relative to the expression of their corresponding vehicle group at the same time point, are calculated for each sample. Data are mean± SEM., n = 5: *p<0.05, **p<0.01, significantly different from vehicle in unpaired t-test with Welch’s correction. Selective D2R antagonist sulpiride (100 mg/kg, i.p.) and agonist quinpirole (10 mg/kg, i.p.). (XLSX) [file pone.0118510.s005.xlsx]

## Sheet: S4 Table
	S4 Table. Fold changes of time-course gene expression profiling by treatment of D2 antagonist/agonist.
			Prefrontal Cortex
				Sulpiride (100mg/kg, i.p.)														Quinpirole (10mg/kg, i.p.)
			Time (min)	30			60			120			240					30			60			120			240
			c-fos	1.32221	±	0.164709	1.49005	±	0.196498	1.91109	±	0.541773	0.953896	±	0.125796			1.67563	±	0.294684	1.78339	±	0.173241	2.49826	±	0.587082	0.959473	±	0.0837515
			Arc	1.50857	±	0.224643	1.66594	±	0.0929175	1.32616	±	0.275062	0.881085	±	0.130858			1.04501	±	0.439895	1.18059	±	0.12858	1.44573	±	0.329913	0.77975	±	0.126809
			Egr1	1.23143	±	0.0816025	1.37626	±	0.102009	1.18013	±	0.0881594	0.959155	±	0.111178			1.60427	±	0.413058	1.14603	±	0.0959947	1.05391	±	0.129957	0.993908	±	0.0824392
			Egr2	1.71721	±	0.360653	1.41899	±	0.185149	1.59499	±	0.219265	1.02618	±	0.125621			0.953719	±	0.281708	1.28289	±	0.191637	1.91642	±	0.325642	0.866922	±	0.106179
			Egr3	1.43752	±	0.038392	1.30022	±	0.115105	1.1532	±	0.0402177	1.21527	±	0.06218			1.20993	±	0.326502	1.06526	±	0.0442542	1.0178	±	0.134271	1.19509	±	0.0930961
			Sgk1	0.853731	±	0.0456642	0.805068	±	0.16407	0.686016	±	0.0686288	0.669659	±	0.0707472			1.47187	±	0.354803	1.22751	±	0.0829701	1.65828	±	0.119031	1.39231	±	0.0954529
			Ccn1	1.45581	±	0.191042	1.6702	±	0.392499	1.13219	±	0.112413	1.08986	±	0.0226078			2.50216	±	0.388055	2.21395	±	0.238847	2.08891	±	0.212274	1.18711	±	0.11743
			Nucleus Accumbens
				Sulpiride (100mg/kg, i.p.)														Quinpirole (10mg/kg, i.p.)
			Time (min)	30			60			120			240					30			60			120			240
			c-fos	1.21983	±	0.112769	3.3191	±	0.499006	4.41542	±	0.780606	1.4458	±	0.241317			0.639867	±	0.0674018	0.508666	±	0.0617095	0.906645	±	0.0881903	0.723572	±	0.0507534
			Arc	1.40354	±	0.100975	1.95219	±	0.261232	1.62917	±	0.226339	1.18453	±	0.176411			0.603429	±	0.0707443	0.384187	±	0.0519042	0.378707	±	0.0863344	0.563811	±	0.0484979
			Egr1	1.07723	±	0.0340933	1.51176	±	0.196612	1.37467	±	0.177256	1.11093	±	0.184098			0.90679	±	0.0901311	0.71751	±	0.0241854	0.609108	±	0.0537473	0.65403	±	0.0304614
			Egr2	1.25136	±	0.127843	2.03043	±	0.189584	1.9582	±	0.397941	1.37447	±	0.28553			0.732365	±	0.104759	0.493995	±	0.0510359	0.238565	±	0.0332021	0.436165	±	0.0703853
			Egr3	1.34572	±	0.0787841	1.30948	±	0.0491676	1.29384	±	0.13393	1.00196	±	0.0486385			0.989919	±	0.0682642	0.904145	±	0.0532488	0.829262	±	0.0679707	0.906192	±	0.0698552
			Sgk1	0.99913	±	0.044928	0.979868	±	0.0300098	0.929432	±	0.117934	1.08865	±	0.0820288			0.892623	±	0.0255923	1.49025	±	0.0421391	2.14901	±	0.208887	1.84938	±	0.278544
			Ccn1	1.33928	±	0.0252978	1.9846	±	0.348649	1.09752	±	0.163895	1.12307	±	0.117444			1.0257	±	0.100127	1.11993	±	0.0259067	1.02611	±	0.0670577	1.15348	±	0.0568969
			Striatum
				Sulpiride (100mg/kg, i.p.)														Quinpirole (10mg/kg, i.p.)
			Time (min)	30			60			120			240					30			60			120			240
			c-fos	0.89167	±	0.153794	3.65284	±	1.30762	4.8207	±	1.64935	0.872522	±	0.235867			0.88983	±	0.0719301	0.601874	±	0.0474052	0.93242	±	0.32519	0.827153	±	0.0930388
			Arc	0.960633	±	0.171438	2.55313	±	0.642027	2.42997	±	0.624352	0.777092	±	0.210405			0.667814	±	0.115575	0.380597	±	0.0591729	0.427695	±	0.153428	0.618748	±	0.0437584
			Egr1	0.837384	±	0.0558447	1.52729	±	0.254306	1.56477	±	0.165786	0.961051	±	0.0835825			0.816415	±	0.109119	0.757922	±	0.0598574	0.705043	±	0.05544	0.709464	±	0.0379784
			Egr2	0.87941	±	0.12051	5.00586	±	1.30252	3.39947	±	0.778574	0.761463	±	0.110776			0.792007	±	0.140725	0.665409	±	0.0806249	0.407654	±	0.0637947	0.610185	±	0.0826402
			Egr3	0.957091	±	0.0763187	1.48636	±	0.152172	1.10534	±	0.0935895	0.79029	±	0.12334			1.06756	±	0.0693438	0.89989	±	0.0334935	0.914821	±	0.0383737	0.871999	±	0.0392245
			Sgk1	1.06966	±	0.0969782	1.2146	±	0.181408	1.15043	±	0.203707	0.921907	±	0.154776			0.849597	±	0.0837115	1.45369	±	0.0736877	2.05112	±	0.0848629	1.81279	±	0.076565
			Ccn1	1.01704	±	0.136176	1.41053	±	0.191687	1.00391	±	0.0968428	0.935331	±	0.131269			1.04508	±	0.141304	1.13135	±	0.0792228	1.30372	±	0.0698111	0.976057	±	0.0403119
			Hippocampus
				Sulpiride (100mg/kg, i.p.)														Quinpirole (10mg/kg, i.p.)
			Time (min)	30			60			120			240					30			60			120			240
			c-fos	0.644102	±	0.115411	2.29329	±	0.97451	2.70833	±	1.02884	0.846641	±	0.185886			1.43313	±	0.132679	1.174	±	0.168227	1.55267	±	0.112147	1.07072	±	0.144428
			Arc	0.547381	±	0.0659818	2.2032	±	0.624773	2.05026	±	0.714739	1.04044	±	0.285375			0.991962	±	0.076746	0.78406	±	0.0255779	0.712042	±	0.0411582	0.630811	±	0.036213
			Egr1	0.680462	±	0.0626011	1.52757	±	0.201884	1.66582	±	0.119771	0.945002	±	0.133119			1.05527	±	0.0339502	1.05817	±	0.0641041	1.27821	±	0.171841	0.708839	±	0.0275006
			Egr2	0.790984	±	0.0828807	2.67882	±	0.597643	2.88967	±	0.715434	0.938219	±	0.139098			1.12824	±	0.0818511	0.914044	±	0.0463723	0.85106	±	0.0671137	0.580043	±	0.0225157
			Egr3	0.820426	±	0.14206	1.8112	±	0.333217	1.33198	±	0.150351	0.961022	±	0.0696502			1.11395	±	0.0766484	0.991567	±	0.0768903	1.09198	±	0.04759	1.08191	±	0.07594
			Sgk1	0.746768	±	0.0998437	1.34465	±	0.258794	1.03092	±	0.0891614	0.980859	±	0.121466			0.975582	±	0.139705	2.33117	±	0.45526	2.63101	±	0.171245	1.68017	±	0.259981
			Ccn1	0.701033	±	0.0531232	1.32575	±	0.242629	0.985812	±	0.0836294	1.01832	±	0.0610029			1.65111	±	0.198751	1.51116	±	0.191083	1.55431	±	0.160375	1.13215	±	0.0790887
	Fold changes in gene expression, normalized to cyclophilin A (Ppia) and relative to the expression of their corresponding vehicle group at the same time
	point, are calculated for each sample. Data are mean± SEM., n= 5: *p<0.05, **p<0.01, significantly different from vehicle in unpaired t-test with Welch’s
	correction. Selective dopamine D2 antagonist sulpiride (100 mg/kg, i.p.) and agonist quinpirole (10 mg/kg, i.p.).
